# Supplementary material for: Designing Potential Donor Materials Based on DRCN5T with Halogen Substitutions: A DFT/TDDFT Study
Source: Int J Mol Sci. 2021 Dec 16;22(24):13498. doi: 10.3390/ijms222413498 (PMC8704226; doi:10.3390/ijms222413498)
Supplement: Supplementary file 1 [file ijms-22-13498-s001.zip]

Archive with 1 entries (1 files):
- ijms-1451672-supplementary.pdf
